# Supplementary material for: Parallel evolution of passive and active defence in land snails
Source: Sci Rep. 2016 Nov 11;6:35600. doi: 10.1038/srep35600 (PMC5105203; doi:10.1038/srep35600)
Supplement: Table s1 [file srep35600-s12.xls]

## Sheet: Sheet1
Supplementary Table 1. Sampling localities, geographical coordinates, number of individuals used in phenotypic and phylogenetic analyses and Genbank accession number of each DNA sequences.
Locality no.	Locality name	Coodinates	Phenotypic traits		Molecular traits		Accession number
		Latitude / Longitude	Shell	Bihevior	DNA	ID	16S	COI	ITS	ETS
Karaftohelix (Ainohelix) editha
4	Wakkanai, Hokkaido, Japan	45°31′N / 141°56′E	4	1	1	Ke-4-1	AB893666	LC168946	AB893822	LC168997
5-2	Rebun, Hokkaido, Japan	45°18′N / 141°02′E	3	1	1	Ke-5-2-1	AB893630	−	AB893803	LC168987
6	Rishirifuji, Hokkaido, Japan	45°13′N / 141°14′E	1	−	1	Ke-6-1	AB893627	LC168938	AB893801	LC168983
7	Nakatonbetsu, Hokkaido, Japan	44°59′N / 142°17′E	4	2	1	Ke-7-1	AB893618	−	AB893797	LC168981
8	Nakagawa, Hokkaido, Japan	44°40′N / 142°01′E	1	−	−
11	Horokanai, Hokkaido, Japan	44°18′N / 142°10′E	4	−	1	Ke-11-1	AB893684	LC168953	AB893833	LC169003
13	Tomamae, Hokkaido, Japan	44°08′N / 141°47′E	2	3	−
17	Kitami, Hokkaido, Japan	43°39′N / 143°15′E	2	1	2	Ke-17-1	AB893610	LC168930	AB893795	−
						Ke-17-2	AB893611	LC168931	AB893796	−
18	Furano, Hokkaido, Japan	43°20′N / 142°21′E	−	1	−
19-1	Bibai, Hokkaido, Japan	43°19′N / 141°52′E	3	1	2	Ke-19-1-1	AB893649	−	AB893812	LC168988
						Ke-19-1-2	AB893650	−	AB893813	LC168989
19-2	Bibai, Hokkaido, Japan	43°19′N / 141°57′E	−	−	1	Ke-19-2-1	AB893675	LC168952	LC169035	LC169002
22	Yubari, Hokkaido, Japan	43°03′N / 142°06′E	1	3	1	Ke-22-1	AB893653	−	AB893815	LC168992
25	Shimamaki, Hokkaido, Japan	42°37′N / 140°06′E	5	2	2	Ke-25-1	AB893671	LC168949	AB893825	LC168999
						Ke-25-2	AB893672	LC168950	AB893826	LC169000
28	Urakawa, Hokkaido, Japan	42°13′N / 142°58′E	3	4	1	Ke-28-1	AB893685	LC168957	AB893834	LC169007
30-2	Samani, Hokkaido, Japan	42°04′N / 143°07′E	−	2	2	Ke-30-2-1	AB893655	LC168942	AB893816	−
						Ke-30-2-2	AB893656	LC168943	AB893817	−
Karaftohleix (Ezohelix) gainesi
7	Nakatombetsu, Hokkaido, Japan	44°59′N / 142°17′E	−	1	1	Kg-7-1	AB893716	LC168937	AB893852	LC168982
8	Nakagawa, Hokkaido, Japan	44°40′N / 142°01′E	1	−	−
9	Yagishiri, Haboro, Hokkaido, Japan	44°26′N / 141°25′E	3	−	−
10	Teuri, Haboro, Hokkaido, Japan	44°26′N / 141°19′E	2	−	−
11	Horokanai, Hokkaido, Japan	44°18′N / 142°10′E	5	−	3	Kg-11-1	AB893767	LC168954	AB893895	LC169004
						Kg-11-2	AB893768	LC168955	AB893896	LC169005
						Kg-11-3	AB893769	LC168956	AB893897	LC169006
12	Takinoue	44°12′N / 143°01′E	−	−	2	Kg-12-1	AB893701	LC168935	AB893848	LC168979
						Kg-12-2	AB893702	LC168936	AB893849	LC168980
15	Koshimizu, Hokkaido, Japan	43°43′N / 144°29′E	−	−	1	Kg-15-1	AB893696	−	AB893843	−
16	Kawakami	43°43′N / 142°58′E	−	−	1	Kg-16-1	AB893699	LC168934	AB893846	LC168978
17	Kitami, Hokkaido, Japan	43°39′N / 143°15′E	−	−	2	Kg-17-1	AB893697	LC168932	AB893844	LC168976
						Kg-17-2	AB893698	LC168933	AB893845	LC168977
18	Furano, Hokkaido, Japan	43°20′N / 142°21′E	2	1	−
19-1	Bibai, Hokkaido, Japan	43°19′N / 141°52′E	3	3	2	Kg-19-1-1	AB893729	−	AB893861	LC168990
						Kg-19-1-2	AB893730	−	AB893862	LC168991
19-2	Bibai, Hokkaido, Japan	43°19′N / 141°57′E	5	−	−
19-3	Bibai, Hokkaido, Japan	43°19′N / 141°58′E	2	−	−
20	Shakotan, Hokkaido, Japan	43°19′N / 140°21′E	1	−	−
21	Shikaoi, Hokkaido, Japan	43°18′N / 143°07′E	−	−	1	Kg-21-1	AB893695	LC168927	AB893842	LC168975
22	Yubari, Hokkaido, Japan	43°03′N / 142°06′E	−	−	1	Kg-22-1	AB893736	LC168941	AB893865	LC168993
23	Tomari, Hokkaido, Japan	43°03′N / 140°30′E	1	−	−
24	Sapporo, Hokkaido, Japan	42°59′N / 141°06′E	9	5	−
25	Shimamaki, Hokkaido, Japan	42°37′N / 140°06′E	−	−	1	Kg-25-1	AB893753	LC168951	AB893879	LC169001
26	Oshamambe, Hokkaido, Japan	42°35′N / 140°13′E	3	−	−
28	Urakawa, Hokkaido, Japan	42°13′N / 142°58′E	−	−	1	Kg-28-1	AB893770	LC168958	AB893898	LC169008
29	Okushiri, Hokkaido, Japan	42°10′N / 139°30′E	1	1	−
31	Matsumae, Hokkaido, Japan	41°29′N / 140°01′E	2	1	−
32	Matsumae-Koshima, Hokkaido, Japan	41°21′N / 139°48′E	4	−	−
34	Daisen, Akita, Honshu, Japan	39°33′N / 140°43′E	−	−	1	Kg-34-1	AB893742	−	AB893869	LC168994
35	Chokai, Yamagata, Honshu, Japan	39°06′N / 140°00′E	−	−	2	Kg-35-1	AB893743	LC168944	AB893870	LC168995
						Kg-35-2	AB893744	LC168945	AB893871	LC168996
Karaftohelix blakeana
4	Wakkanai, Hokkaido, Japan	45°31′N / 141°56′E	5	2	2	Kb-4-1	AB893782	LC168947	AB893911	−
						Kb-4-2	AB893783	LC168948	AB893912	LC168998
5-1	Funadomari, Regun, Hokkaido, Japan	45°26′N / 141°02′E	8	3	−
5-2	Rebun, Hokkaido, Japan	45°18′N / 141°01′E	2	1	3	Kb-5-2-1	AB893779	−	AB893908	LC168984
						Kb-5-2-2	AB893780	LC168939	AB893909	LC168985
						Kb-5-2-3	AB893781	LC168940	AB893910	LC168986
14	Rausu, Hokkaido, Japan	44°02′N / 145°08′E	−	−	2	Kb-14-1	AB893777	LC168928	AB893906	−
						Kb-14-2	AB893778	LC168929	AB893907	−
Karaftohelix (Paraegista) apoiensis
30-1	Samani, Hokkaido, Japan	42°06′N / 143°1′E	7	−	4	Ka-30-1-1	AB893788	−	AB893913	−
						Ka-30-1-2	AB893789	−	AB893914	−
						Ka-30-1-3	AB893790	−	AB893915	−
						Ka-30-1-4	AB893792	−	AB893916	−
Karaftohelix (Paraegista) takahidei
20	Shakotan, Hokkaido, Japan	43°19′N / 140°21′E	12	1	4	Kt-20-1	LC168922	LC168969	LC169055	LC169028
						Kt-20-2	LC168923	LC168970	LC169056	LC169029
						Kt-20-3	LC168924	LC168971	LC169057	LC169030
						Kt-20-4	LC168925	LC168972	LC169058	LC169031
24	Sapporo, Hokkaido, Japan	42°59′N / 141°6′E	3	−	1	Kt-24-1	AB893794	−	AB893917	−
Karaftohelix maackii
1	Bikin, Primorsky Krai, Russia	46°41′N / 135°45′E	10	−	2	Kma-1-1	−	LC168959	LC169036	LC169009
						Kma-1-2	LC168909	−	LC169037	LC169010
2	Krasny Yar, Primorsky Krai, Russia	46°32′N / 135°22′E	6	1	2	Kma-2-1	LC168912	LC168963	LC169043	LC169016
						Kma-2-2	LC168913	LC168964	LC169044	LC169017
3	Russky, Primorsky Krai, Russia	43°01′N / 131°54′E	9	3	3	Kma-3-1	LC168919	−	LC169052	LC169025
						Kma-3-2	LC168920	−	LC169053	LC169026
						Kma-3-3	LC168921	−	LC169054	LC169027
Karaftohelix middendorffi
1	Bikin, Primorsky Krai, Russia	46°41′N / 135°45′E	10	2	2	Kmi-1-1	LC168910	−	LC169038	LC169011
						Kmi-1-2	LC168911	−	LC169039	LC169012
2	Krasny Yar, Primorsky Krai, Russia	46°32′N / 135°22′E	6	2	2	Kmi-2-1	−	LC168968	LC169048	LC169021
						Kmi-2-2	−	−	LC169049	LC169022
Karaftohelix selskii
1	Bikin, Primorsky Krai, Russia	46°41′N / 135°45′E	2	2	3	Ks-1-1	−	LC168960	LC169040	LC169013
						Ks-1-2	−	LC168961	LC169041	LC169014
						Ks-1-3	−	LC168962	LC169042	LC169015
2	Krasny Yar, Primorsky Krai, Russia	46°32′N / 135°22′E	2	2	3	Ks-2-1	LC168914	LC168965	LC169045	LC169018
						Ks-2-2	LC168915	LC168966	LC169046	LC169019
						Ks-2-3	LC168916	LC168967	LC169047	LC169020
Karaftohelix ussuriensis
2	Krasny Yar, Primorsky Krai, Russia	46°32′N / 135°22′E	4	1	2	Ku-2-1	LC168917	−	LC169050	LC169023
						Ku-2-2	LC168918	−	LC169051	LC169024
3	Russky, Primorsky Krai, Russia	43°01′N / 131°54′E	2	2	−
Acusta despecta
27	Taiki, Hokkaido, Japan	42°29′N / 143°16′E	−	−	2	Ad-27-1	LC168907	LC168926	LC169033	−
						Ad-27-2	LC168908	−	LC169034	−
33	Hashikami, Aomori, Honshu, Japan	40°26′N / 141°32′E	−	−	1	Ad-33-1	−	LC168973	LC169059	LC169032
36	Sendai, Miyagi, Honshu, Japan	38°15′N / 140°51′E	−	−	1	Ad-36-1	−	LC168974	LC169060	−
Total no. of samples			165	55	74
