# Supplementary material for: Parallel evolution of passive and active defence in land snails
Source: Sci Rep. 2016 Nov 11;6:35600. doi: 10.1038/srep35600 (PMC5105203; doi:10.1038/srep35600)
Supplement: Table s2 [file srep35600-s13.xls]

## Sheet: Appendix1
Supplementary Table 2. Data sets used in morphological analyses of the shell.
Loc. no.	Loc. Name	Specimen ID	Length (mm)								Number	Area (mm2)
			D	H	AW	AH	APW	APH	SW	SH	of coils	Total	Aperture
Karaftohelix (Ainohelix) editha
4	Wakkanai, Hokkaido, Japan	Wakkanai-1	22	13.18	9.6	6.58	5.18	4.43	14.66	4.82	6.13	191.63	32.7
4	Wakkanai, Hokkaido, Japan	Wakkanai-2	21.81	13.49	9.06	6.98	5.1	4.16	14.77	5.14	6.08	194.61	33.61
4	Wakkanai, Hokkaido, Japan	Wakkanai-3	21.28	13.3	8.79	6.31	5.2	3.4	15.04	5.56	6.18	185.86	30.83
4	Wakkanai, Hokkaido, Japan	Wakkanai-4	20.99	12.95	9.13	7.27	5.27	4.19	14.31	4.5	5.87	182.52	32.73
5-2	Rebun, Hokkaido, Japan	Rebun-1	20.11	12.57	8.71	6	4.83	3.5	14.08	4.9	6.04	165.44	28.69
5-2	Rebun, Hokkaido, Japan	Rebun-2	20.05	13.02	8.78	6.82	4.4	3.24	14.75	5.45	6.26	170.13	28.81
5-2	Rebun, Hokkaido, Japan	Rebun-3	17.55	10.79	7.13	5.62	4.04	2.79	12.38	3.99	5.95	127.16	18.57
6	Rishirifuji, Hokkaido, Japan	Rishiri-1	19.64	12.69	8.79	7.25	6.05	4.73	13.65	4.29	6.05	167.71	31.28
7	Nakatonbetsu, Hokkaido, Japan	Nakatonbetsu-1	22.3	14.65	9.76	7.77	4.74	4.49	16.03	5.94	6.32	219.42	39.72
7	Nakatonbetsu, Hokkaido, Japan	Nakatonbetsu-2	22.51	14.62	9.89	7.33	5.62	5	15.55	6.21	6.03	217.65	37.39
7	Nakatonbetsu, Hokkaido, Japan	Nakatonbetsu-3	23.57	14.31	9.94	8.21	5.45	4.44	16.93	5.31	6.45	231.87	40.93
7	Nakatonbetsu, Hokkaido, Japan	Nakatonbetsu-4	23.15	13.68	9.51	6.89	5.79	4.38	15.82	5.47	6.01	208.72	33.32
8	Nakagawa, Hokkaido, Japan	Nakagawa-1	34.62	15.41	14.26	12.17	11.74	7.78	19.68	1.55	6.1	417.19	91.6
11	Horokanai, Hokkaido, Japan	Shumarinai-1	26.27	15.12	11.8	9.27	6.45	5.46	17.42	4.53	6.23	273.44	57.78
11	Horokanai, Hokkaido, Japan	Shumarinai-2	26.55	15.1	11.85	9.8	6	5.27	16.89	4.08	5.87	276.68	60.29
11	Horokanai, Hokkaido, Japan	Shumarinai-3	28.06	16.89	12.46	9.59	7.61	6.09	19.12	5.73	6.11	324.46	62.68
11	Horokanai, Hokkaido, Japan	Shumarinai-4	24.67	13.91	10.47	7.89	6.71	5.5	16.36	4.47	5.79	236.49	44.19
11	Horokanai, Hokkaido, Japan	Shumarinai-5	26.68	15.9	12.26	9.37	6.38	5.03	17.71	5.63	6.43	278.05	57.86
11	Horokanai, Hokkaido, Japan	Shumarinai-6	23.91	11.89	10.29	7.72	5.86	5.05	14.22	2.7	5.92	195.83	38.45
13	Tomamae, Hokkaido, Japan	Tomamae-1	18.4	10.76	7.7	7.04	4.47	3.48	12	3.26	5.62	134.1	24.02
13	Tomamae, Hokkaido, Japan	Tomamae-2	18.95	10.78	8.16	6.7	4.56	2.32	11.7	3.22	5.34	136.5	28.6
17	Kitami, Hokkaido, Japan	Kitami-1	18.34	13.27	7.74	6.21	4.03	3.23	13.4	6.33	6.06	157.7	26.06
19-1	Bibai, Hokkaido, Japan	Bibai-1	19.86	16.03	8.25	7.12	5.71	4.29	14.6	7.44	6.64	208.65	32.02
19-1	Bibai, Hokkaido, Japan	Bibai-2	21.15	16.18	8.21	6.95	6.03	4.79	15.26	7.89	6.65	221.15	35.19
19-1	Bibai, Hokkaido, Japan	Bibai-3	21.18	17.31	9.1	7.74	5.11	4.05	15.68	8.04	6.45	240.69	40.11
22	Yubari, Hokkaido, Japan	Yubari-1	20.61	13.45	7.16	7.24	3.18	2.79	14.2	5.62	6.21	176.71	33.42
25	Shimamaki, Hokkaido, Japan	Shimamaki-1	28.47	10.61	11.17	9.47	8.11	7.43	17.61	0.61	5.45	238.3	60.21
25	Shimamaki, Hokkaido, Japan	Shimamaki-2	29.75	11.37	12.2	8.4	7.87	6.84	18.74	1.71	5.68	252.26	54.36
25	Shimamaki, Hokkaido, Japan	Shimamaki-3	28.98	11.36	11.86	7.28	8.09	7.23	13.76	2.55	5.85	219.64	47.55
28	Urakawa, Hokkaido, Japan	Urakawa-1	25.9	9.26	10.94	7.72	8.26	6.66	15.32	1.03	5.27	176.25	46.91
28	Urakawa, Hokkaido, Japan	Urakawa-2	25.67	8.07	10.34	6.93	7.21	5.36	15.35	0.52	5.3	155.07	37.26
28	Urakawa, Hokkaido, Japan	Urakawa-3	22.27	7.77	8.61	6.34	6.69	5.96	13.51	0.51	4.57	134.25	31.33
Karaftohelix (Ezohelix) gainesi
8	Nakagawa, Hokkaido, Japan	Nakagawa-DE8032	30.97	22.72	15.85	16.24	8.89	6.48	14.13	5.15	5.38	474.8	146.17
9	Yagishiri, Haboro, Hokkaido, Japan	Yagishiri-1	28.32	23.93	14.74	14.6	7.38	6.75	14.29	8.34	5.16	436.56	130.81
9	Yagishiri, Haboro, Hokkaido, Japan	Yagishiri-z1	30.26	20.58	15.36	13.47	8.76	6.29	13.81	5.76	4.63	427.43	119.48
9	Yagishiri, Haboro, Hokkaido, Japan	Yagishiri-z2	28.04	21	14.51	14.68	7.44	5.97	12.95	5.28	4.92	406.63	124.8
10	Teuri, Haboro, Hokkaido, Japan	Teuri-1	32.33	23.49	16.71	15.61	8.58	6.24	14.96	6.54	5.23	512.28	144.12
10	Teuri, Haboro, Hokkaido, Japan	Teuri-3	30.78	22.92	15.51	14.03	8.61	6.66	14.36	7.9	5.08	465.16	128.08
11	Horokanai, Horokanai	Shumarinai-M449-1	35.1	27.51	17.88	17.99	10.24	9.05	16.16	7.98	5.09	656.33	209.94
11	Horokanai, Horokanai	Shumarinai-M449-2	30.95	24.08	16.1	15.71	8.89	6.95	14.08	6.64	5.08	499.2	147.69
11	Horokanai, Horokanai	Shumarinai-M449-3	34	28.14	16.06	17.22	9.58	7.8	16.88	9.1	5.38	644.28	164.73
11	Horokanai, Horokanai	Shumarinai-M503-1	32.28	23.58	15.71	15.68	9.88	7.16	14.46	6.16	5.11	509.02	139.22
11	Horokanai, Horokanai	Shumarinai-M503-2	29.17	23.59	15.06	15.18	9.2	7.24	14.29	7.11	5.36	454.01	126.02
18	Furano, Hokkaido, Japan	Furano-1	34.56	23.86	17.9	16.31	9.56	7.66	15.29	6.43	5.23	552.79	182.09
18	Furano, Hokkaido, Japan	Furano-A	28.89	19.94	15.02	14.7	8.2	6.64	12.19	4.03	4.67	400.99	133
19-1	Bibai, Hokkaido, Japan	Bibai58-4	33.41	25.43	17.11	17.69	10.29	7.84	15.66	6.68	5.1	574.62	178.52
19-1	Bibai, Hokkaido, Japan	Bibai58-5	32.76	24.98	17.2	16.92	9.11	7.06	16.28	7.02	5.19	539.62	168.65
19-1	Bibai, Hokkaido, Japan	Bibai58-6	31.39	24.44	17.21	15.59	9.18	7.71	14.95	6.61	5.31	523.09	192.71
19-2	Bibai, Hokkaido, Japan	Bibai138-A	34.87	26.74	17.97	17.89	9.56	7.58	16.24	7.45	5.15	623.03	183.14
19-2	Bibai, Hokkaido, Japan	Bibai138-z1	35.11	26.26	18.88	18.97	10.07	9.73	15.35	6.27	4.78	632.49	226.04
19-2	Bibai, Hokkaido, Japan	Bibai138-z2	39.37	30.54	21.02	21.86	11.25	10.9	17.2	7.27	5.3	811.13	293.9
19-2	Bibai, Hokkaido, Japan	Bibai138-z3	33.91	25.1	17.95	18.2	9.39	9.1	14.91	5.97	4.91	586.16	207.08
19-2	Bibai, Hokkaido, Japan	Bibai138-z4	36.29	26.14	18.72	17.7	11.67	7.85	16.44	6.87	5.22	631.33	188.56
19-3	Bibai, Hokkaido, Japan	Bibai139-z1	33.74	25.56	17.42	18.67	10.64	8.66	15.91	5.73	5.16	598.06	204.08
19-3	Bibai, Hokkaido, Japan	Bibai139-z2	33.29	25.52	17.43	18.26	9.56	8.6	14.12	5.95	4.93	578.85	199
20	Shakotan, Hokkaido, Japan	Shakotan-1	30.79	23.06	15.49	15.87	8.18	7.2	13.74	5.78	4.96	475.66	149.17
23	Tomari, Hokkaido, Japan	Tomari-8	38.2	27.57	19.93	19.27	10.13	8.23	17.27	6.67	5.11	705.57	226.21
23	Tomari, Hokkaido, Japan	Tomari-18	33.64	25.41	18.93	18.1	10.76	8.42	14.92	6.46	5.13	576.8	213.41
24	Sapporo, Hokkaido, Japan	Sapporo-1	40.36	30.81	20.08	19.72	11.97	9.45	19.81	9.58	5.05	823.45	234.17
24	Sapporo, Hokkaido, Japan	Sapporo-2	35.78	26.09	18.19	16.01	11.28	8.58	18.5	8.96	5.21	623.21	173.95
24	Sapporo, Hokkaido, Japan	Sapporo-7	36.4	26.52	18.04	17.14	10.02	7.2	18.13	7.94	5.1	661.32	188.62
24	Sapporo, Hokkaido, Japan	Sapporo-13	38.48	27.94	19.69	18.64	9.32	10.09	17.94	8.46	5.29	725.21	230.34
24	Sapporo, Hokkaido, Japan	Sapporo-17	36.71	26.59	18.62	17.06	10.51	10.81	17.87	8.33	5.4	667.44	195.87
24	Sapporo, Hokkaido, Japan	Sapporo-18	39.42	30.02	20.09	18.89	10.18	13.67	19.26	9.7	5.29	786.27	246.42
24	Sapporo, Hokkaido, Japan	Sapporo-24	35.35	26.28	18.15	16.2	9.58	7.97	17.46	8.69	4.88	622.95	179.87
24	Sapporo, Hokkaido, Japan	Sapporo-J	31.15	25.58	15.75	16.82	8.39	6.6	16.13	7.56	5.26	527.5	152.7
26	Oshamanbe, Hokkaido, Japan	Oshamanbe-1	35.74	28.62	18.25	20.72	10.08	10.05	17.31	6.9	5.02	692.15	234.22
26	Oshamanbe, Hokkaido, Japan	Oshamanbe-2	32.75	25.44	17.02	19.16	7.97	6.66	15.33	5.38	4.77	572.06	191.96
26	Oshamanbe, Hokkaido, Japan	Oshamanbe-3	30.65	23.78	16.65	17.88	8.72	8.59	13.72	5.26	5.03	493.99	188.68
29	Okushiri, Hokkaido, Japan	Okushiri-1	31.2	23.79	17.31	18.23	8.68	7.15	13.14	4.91	4.5	507.69	192.68
31	Matsumae, Hokkaido, Japan	Matusmae-Shizuura-z1	30.08	25.77	16.68	17.76	8.06	6.69	14.02	7.63	5.09	502	177.08
31	Matsumae, Hokkaido, Japan	Matusmae-Shizuura-z2	29.18	24.02	16.08	16.45	7.86	5.84	14.15	6.94	5.13	466.66	151.39
32	Matsumae-Koshima, Hokkaido, Japan	Matsumae-Koshima-z1	34.51	26.23	18.56	19.29	7.93	7.27	16.07	5.77	4.92	598.45	201.19
32	Matsumae-Koshima, Hokkaido, Japan	Matsumae-Koshima-z2	34.42	26.16	17.93	19.63	11.65	9.2	15.87	5.65	5.03	605.46	202.84
32	Matsumae-Koshima, Hokkaido, Japan	Matsumae-Koshima-z3	37.83	27.33	20.02	19.21	12.26	8.6	22.95	6.91	5.22	696.52	212.69
32	Matsumae-Koshima, Hokkaido, Japan	Matsumae-Koshima-z4	37.92	27.95	19.79	19.41	11.96	9.8	23	6.52	5.29	713.96	243.02
Karaftohelix blakeana
4	Wakkanai, Hokkaido, Japan	Soya-3	33.76	25.73	15.43	14.09	9.83	8.39	16.4	9.83	6.09	563.72	108.18
4	Wakkanai, Hokkaido, Japan	Soya-z1	25.89	19.47	11.75	10.93	7.79	5.99	15.55	6.9	5.71	339.44	70.81
4	Wakkanai, Hokkaido, Japan	Soya-z2	27.82	20.6	12.45	10.93	8.06	6.39	17.16	8.57	5.9	374.71	72.14
4	Wakkanai, Hokkaido, Japan	Soya-z3	28.91	22.7	13.09	11.75	8.67	6.86	19.39	8.86	5.63	429.3	75.21
4	Wakkanai, Hokkaido, Japan	Soya-z4	32.59	24.46	14.36	12.97	9.68	7.2	20.72	9.81	6.17	520.95	98.1
5-1	Funadomari, Rebun, Hokkaido, Japan	Rebun-Funadomari-1	26.97	17.45	13.01	11.93	7.61	6.25	16.23	5.22	6.18	317.84	73.86
5-1	Funadomari, Rebun, Hokkaido, Japan	Rebun-Funadomari-2	27.13	17.42	11.99	10.61	7.78	6.44	16.56	5.35	6.18	316.79	61.46
5-1	Funadomari, Rebun, Hokkaido, Japan	Rebun-Funadomari-3	28.15	18.89	12.61	11.37	7.95	6.46	16.29	6.17	6.13	353.34	76.16
5-1	Funadomari, Rebun, Hokkaido, Japan	Rebun-Funadomari-4	26.34	16.86	11.53	10.38	6.83	5.66	15.78	5.11	6.05	299.36	68.4
5-1	Funadomari, Rebun, Hokkaido, Japan	Rebun-Funadomari-5	27.04	16.6	12.52	11.11	6.47	4.04	16.48	4.81	6.18	306.23	71.92
5-1	Funadomari, Rebun, Hokkaido, Japan	Rebun-Funadomari-z1	27.15	19.31	13.33	11.4	7.3	6.8	16.66	6.68	6.17	346.47	80.48
5-1	Funadomari, Rebun, Hokkaido, Japan	Rebun-Funadomari-z2	29.72	19.84	13.31	11.59	8.04	7.16	18.61	6.56	6.12	392.07	78.74
5-1	Funadomari, Rebun, Hokkaido, Japan	Rebun-Funadomari-z3	26.74	17.2	12.43	11.01	6.64	5.86	16.1	5.1	6.17	317.53	72.42
5-2	Rebun, Hokkaido, Japan	Rebun-Kafuka-2	29.44	19.24	13.74	12.37	8.44	7.01	18.18	6.55	6.04	390.91	91.76
5-2	Rebun, Hokkaido, Japan	Rebun-Kafuka-3	30.25	19.81	14.31	11.9	8.04	6.78	19.12	7.52	6.03	411.42	93.57
Karaftohelix (Paraegista) apoiensis
30-1	Samani, Hokkaido, Japan	M327	9.73	4.92	3.62	3.46	1.95	1.41	5.7	1.27	4.37	33.9	5.38
30-1	Samani, Hokkaido, Japan	M328	10.97	5.33	4.04	3.86	2.15	1.74	5.81	0.97	4.29	41.41	6.33
30-1	Samani, Hokkaido, Japan	M329	9.75	5.43	3.88	3.92	1.71	1.36	5.73	1.39	4.35	37.5	6.14
30-1	Samani, Hokkaido, Japan	M330	9.98	5.44	3.68	3.74	1.81	1.5	6.01	1.45	4.43	38.05	6.07
30-1	Samani, Hokkaido, Japan	M331	9.71	5.24	3.6	3.36	1.94	1.47	5.81	1.55	4.51	35.66	4.85
30-1	Samani, Hokkaido, Japan	M332	10.36	5.4	3.79	3.82	1.99	1.42	5.81	1.18	4.71	39.32	5.3
30-1	Samani, Hokkaido, Japan	M333	10.07	5.37	3.89	3.59	2.28	1.63	6.03	1.26	4.24	37.58	6.97
Karaftohelix (Paraegista) takahidei
20	Shakotan, Hokkaido, Japan	M321	14.28	13.26	5.84	5.62	3.14	1.84	10.98	6.84	6.05	122.56	15.22
20	Shakotan, Hokkaido, Japan	M326-1	13.76	12.02	5.79	5.54	2.72	2.43	10.74	5.58	6.11	113.77	16.66
20	Shakotan, Hokkaido, Japan	M326-2	13.64	12.4	5.37	5.44	2.81	2.34	10.73	6.2	5.96	112.94	14.51
20	Shakotan, Hokkaido, Japan	M326-3	14.5	11.88	5.35	5.75	3.23	2.5	10.8	5.19	5.72	114.99	14.02
20	Shakotan, Hokkaido, Japan	M326-4	13.96	12.58	5.66	5.52	3.4	2.32	10.92	6.2	5.97	117.99	13.29
20	Shakotan, Hokkaido, Japan	M326-5	12.69	11.81	4.93	4.88	2.59	1.79	9.96	5.85	5.79	99.73	9.97
20	Shakotan, Hokkaido, Japan	M326-6	13.19	13.39	5.29	5.34	2.9	1.76	10.78	7.45	6.24	115.12	13.18
20	Shakotan, Hokkaido, Japan	M326-7	14.22	13.9	5.68	5.32	3.54	2.29	11.33	7.5	5.93	131.81	12.95
20	Shakotan, Hokkaido, Japan	M326-8	14.2	11.18	5.2	5.29	3.61	2.85	10.67	5.32	5.82	107.4	14.01
20	Shakotan, Hokkaido, Japan	M326-9	14.38	12.99	5.43	5.19	2.73	2.15	11.08	6.87	5.98	124.39	13.25
20	Shakotan, Hokkaido, Japan	M326-10	13.77	12.36	5.56	5.24	2.27	2.07	10.71	6.18	5.82	115.81	14.8
20	Shakotan, Hokkaido, Japan	M326-11	14.41	12.82	5.25	4.75	3.55	1.46	11.19	7.34	6.17	123.09	11.08
24	Sapporo, Hokkaido, Japan	M319	13.93	9.38	5.26	5.16	2.74	2.21	9.05	3.27	5.34	85.95	12.36
24	Sapporo, Hokkaido, Japan	M320-1	15.03	9.87	5.16	4.99	2.59	2.13	9.99	3.76	5.29	98.13	12.44
24	Sapporo, Hokkaido, Japan	M320-2	14.35	10.33	4.95	5.01	2.35	1.81	9.88	4.38	5.54	95.44	11.39
Karaftohelix maackii
1	Bikin, Primorsky Krai, Russia	M420-Bikin487	28.9	21.98	13.27	13.16	7.65	6.37	20.1	8.42	6.46	420.34	78.87
1	Bikin, Primorsky Krai, Russia	M421-Bikin487	33.95	28.33	15.69	13.74	8.03	7.17	24.6	12.16	7.46	634.34	111.38
1	Bikin, Primorsky Krai, Russia	M423-Bikin487	27.54	22.39	12.99	11.32	7.38	5.84	19.13	9.78	6.88	406.2	83.46
1	Bikin, Primorsky Krai, Russia	M424-Bikin487	29.98	22.3	12.44	11.91	8.19	6.82	20.95	8.17	6.66	453.22	78.49
1	Bikin, Primorsky Krai, Russia	M425-Bikin487	28.33	21.02	13.56	11.87	8.12	6.07	19.46	8.28	7.15	389.91	84.79
1	Bikin, Primorsky Krai, Russia	M426-Bikin487	31.81	21.77	15.38	13.04	9.12	8.36	20.56	6.63	6.5	478.6	106.11
1	Bikin, Primorsky Krai, Russia	M427-Bikin487	30.09	25.28	14.4	12.48	8.16	6.55	21.54	11.55	6.98	498.65	97.77
1	Bikin, Primorsky Krai, Russia	M429-Bikin487	29.86	23.5	14.39	11.82	8.73	6.3	20.27	9.21	6.82	460.77	89.27
1	Bikin, Primorsky Krai, Russia	M432-Bikin487	35.65	28.02	16.64	14.75	10.43	7.74	24.96	10.95	7.34	663.46	129.59
1	Bikin, Primorsky Krai, Russia	M433-Bikin487	30.37	24.45	14.67	13.63	8.71	7.81	20.32	9.16	6.97	501.65	96.12
1	Bikin, Primorsky Krai, Russia	M434-Bikin487	28.7	21.77	13.8	10.52	8.23	6.18	19.75	9.42	6.69	407.29	83.39
2	Krasny Yar, Primorsky Krai, Russia	M457-KrasnyYar489	30.77	23.23	14.22	12.21	8.82	7.69	20.88	8.68	6.9	479.44	100.79
2	Krasny Yar, Primorsky Krai, Russia	M458-KrasnyYar489	30.53	22.56	14.65	11.69	8.44	6.22	20.81	8.76	6.54	454.16	90.24
2	Krasny Yar, Primorsky Krai, Russia	M459-KrasnyYar489	30.43	22.86	14.21	11.31	8.73	6.97	21.58	9.08	7.08	467.14	79.44
2	Krasny Yar, Primorsky Krai, Russia	M460-KrasnyYar489	27.18	21.92	13.25	11.18	7.79	5.93	18.35	8.64	6.72	396.47	77.91
2	Krasny Yar, Primorsky Krai, Russia	M461-KrasnyYar489	30.24	24.52	15.07	12	8.97	7.63	21.33	10.47	6.78	488.93	102.78
2	Krasny Yar, Primorsky Krai, Russia	M462-KrasnyYar489	29.63	21.91	14.17	12.2	7.85	6.33	19.77	8.42	6.51	417.37	90.27
3	Russky, Primorsky Krai, Russia	M483-Russky493	26.63	20.82	12.09	10.09	7.64	5.69	19.09	8.85	6.88	367.27	63.76
3	Russky, Primorsky Krai, Russia	M484-Russky493	28.89	20.43	13.51	11.47	8.29	7.44	19.34	6.61	6.35	400.08	77.04
3	Russky, Primorsky Krai, Russia	M486-Russky493	31.19	23.31	14.86	12.43	8.94	7.85	21.44	8.68	6.59	488.92	93.65
3	Russky, Primorsky Krai, Russia	M487-Russky493	29.61	20.62	14.02	11.85	8.36	7.23	19.56	6.49	6.68	405.46	76.68
3	Russky, Primorsky Krai, Russia	M488-Russky493	29.81	22.66	13.98	12.4	8.55	6.66	20.86	8.32	6.73	443.75	79.24
3	Russky, Primorsky Krai, Russia	M491-Russky493-1	28.88	21.13	13.86	11.32	8.67	6.23	20.21	8.28	6.57	411.51	79.88
3	Russky, Primorsky Krai, Russia	M491-Russky493-2	26.78	19.65	12.92	10.24	7.68	5.74	18.36	7.71	6.59	352.12	57.6
3	Russky, Primorsky Krai, Russia	M491-Russky493-3	30.72	21.94	14.29	12.12	8.29	6.87	21.25	7.96	6.38	444.19	85.98
3	Russky, Primorsky Krai, Russia	M491-Russky493-4	26.37	21	12.22	10.6	7.33	6.04	19.02	9.3	6.43	378.48	72.09
Karaftohelix middendorffi
1	Bikin, Primorsky Krai, Russia	M436-Bikin487	20.89	15.05	8.91	7.79	5.99	4.62	14.63	6.09	6.44	206.45	39.18
1	Bikin, Primorsky Krai, Russia	M437-Bikin487	22.08	14.35	10.02	7.43	5.75	4.43	15.37	5.63	6.36	204.93	35.56
1	Bikin, Primorsky Krai, Russia	M438-Bikin487	24.99	14.03	9.84	8.41	6.33	5.11	15.85	3.96	6.28	241.24	42.3
1	Bikin, Primorsky Krai, Russia	M439-Bikin487	22.77	15.01	9.72	8.05	5.33	4.47	15.79	5.64	6.44	225.31	39.78
1	Bikin, Primorsky Krai, Russia	M440-Bikin487	21.02	14.04	9.54	7.77	5.22	4.45	14.67	5.45	6.63	200.87	40.92
1	Bikin, Primorsky Krai, Russia	M441-Bikin487	20.46	13.7	9.1	6.86	5.87	4.34	14.29	5.19	6.54	184.31	30.88
1	Bikin, Primorsky Krai, Russia	M442-Bikin487	23.15	13.55	9.74	8.55	6.1	4.57	14.53	3.68	6.46	214.52	40.65
1	Bikin, Primorsky Krai, Russia	M443-Bikin487	23.57	14.37	9.34	8.75	5.84	3.97	15.36	4.05	6.09	238.44	39.33
1	Bikin, Primorsky Krai, Russia	M444-Bikin487	23.47	14.05	10.1	8.12	6.73	5.12	15.2	4.63	6.68	228.59	46.38
1	Bikin, Primorsky Krai, Russia	M446-Bikin487	20.42	14.53	8.73	8.31	5.26	4.02	14.87	5.95	6.76	197.35	32.3
2	Krasny Yar, Primorsky Krai, Russia	M467-KrasnyYar489	24.91	13.78	9.82	8.82	6.84	5.21	15.92	3.59	6.47	239.47	38.93
2	Krasny Yar, Primorsky Krai, Russia	M468-KrasnyYar489	24.3	15.15	9.35	8.73	6.28	4.83	16.32	4.89	6.61	252.33	41
2	Krasny Yar, Primorsky Krai, Russia	M469-KrasnyYar489	24.02	15.21	10.64	8.27	6.89	5.32	16.4	5.43	6.69	251.26	43.31
2	Krasny Yar, Primorsky Krai, Russia	M470-KrasnyYar489	23.9	13.95	9.83	8.53	6.48	5.42	15.04	4.12	6.5	234.2	44.79
2	Krasny Yar, Primorsky Krai, Russia	M471-KrasnyYar489	23.75	15.1	9.87	8.42	7.04	5.65	15.54	5.14	6.55	239.93	44.14
2	Krasny Yar, Primorsky Krai, Russia	M472-KrasnyYar489	26.05	16.26	9.88	9.24	6.92	6.08	16.97	5.19	6.75	288.9	48.4
Karaftohelix selskii
1	Bikin, Primorsky Krai, Russia	M453-Bikin487	23.77	18.83	12.85	13.23	7.17	6.73	12.58	5.17	5.16	301.24	101.24
1	Bikin, Primorsky Krai, Russia	M455-Bikin487	26.38	22.52	14.23	15.7	7.53	8.21	14.49	6.4	5.48	405.02	144.94
2	Krasny Yar, Primorsky Krai, Russia	M464-KrasnyYar489	20.64	16.65	10.66	11.62	6.38	4.94	11.3	5.02	5.22	227.94	75.75
2	Krasny Yar, Primorsky Krai, Russia	M465-KrasnyYar489	24.81	19.61	13.42	14.53	7.12	6.13	12.53	4.72	5.32	326.14	126.51
Karaftohelix ussuriensis
2	Krasny Yar, Primorsky Krai, Russia	M473-KrasnyYar489	11.58	6.48	4.31	4.09	2.05	1.82	7.76	1.85	5.29	52.37	8.46
2	Krasny Yar, Primorsky Krai, Russia	M474-KrasnyYar489	11.5	6.3	4.41	3.84	2.16	1.94	7.69	1.89	5.21	50.6	8.57
2	Krasny Yar, Primorsky Krai, Russia	M475-KrasnyYar489	12.59	6.88	4.98	4.22	2.65	2.21	8.39	2.12	5.81	61.9	11.56
2	Krasny Yar, Primorsky Krai, Russia	M476-KrasnyYar489	12.04	6.47	4.59	3.85	2.6	1.91	7.43	1.89	5.3	54.28	8.4
3	Russky, Primorsky Krai, Russia	M492-Russky493	12.25	7.2	4.7	4.09	2.78	2.61	8.23	2.45	5.58	61.87	9.83
3	Russky, Primorsky Krai, Russia	M493-Russky493	12.7	7.49	4.81	4.62	2.16	2.11	8.53	2.29	5.8	65.94	11.44
