# Supplementary material for: Parallel evolution of passive and active defence in land snails
Source: Sci Rep. 2016 Nov 11;6:35600. doi: 10.1038/srep35600 (PMC5105203; doi:10.1038/srep35600)
Supplement: Table s3 [file srep35600-s14.xls]

## Sheet: Table2
Supplementary Table 3. Information on primers and PCR conditions.
Primer	Sequence 5'-3'	References	PCR conditions
16S
PCR amplification and sequencing
16Scs1 (16SLn)	AAA CAT ACC TTT TGC ATA ATG G	Chiba, 199929	98°C 2 min, (98°C 10 sec, 55°C 30 sec, 72°C 1 min) × 35, 72°C 7 min
16Sma2 (16S2S)	CTA CGG TCC TTT CGT ACT A	Chiba, 199929
Sequencing
16S-inF2	TAC TCT GAC TGT GCA AAG GTA G	Morii et al., 201538
16S-inR	GGG TCT TCT CGT CTA TTA TTT A	Morii et al., 201538
COI
PCR amplification and sequencing
LCO1490	GGT CAA CAA TCA TAA AGA TAT TGG	Folmer et al., 199466	98°C 2 min, (98°C 10 sec, 50°C 30 sec, 72°C 1 min) × 35, 72°C 7 min
HCO2198	TAA ACT TCA GGG TGA CCA AAA AAT C	Folmer et al., 199466
ITS
PCR amplification and sequencing
ITS4	TCC TCC GCT TAT TGA TAT GC	White et al., 199067	98°C 2 min, (98°C 10 sec, 55°C 30 sec, 72°C 1 min) × 35, 72°C 7 min
ITS5	GGA AGT AAA AGT CGT AAC AAG G	White et al., 199067
LSU-1	CTA GCT GCG AGA ATT AAT GTG A	Wade & Mordan, 2000	94°C 3 min, (94°C 30 sec, 50°C 1 min, 72°C 1 min) × 40, 72°C 7 min
LSU-4	GTT AGA CTC CTT GGT CCG TG	Wade & Mordan, 2000
Sequencing
ITS1	TCC GTA GGT GAA CCT GCG G	White et al., 199067
ITS2	GCT GCG TTC TTC ATC GAT GC	White et al., 199067
ITS3	GCA TCG ATG AAG AAC GCA GC	White et al., 199067
ITSsq2	CAC ACG ATA GGA AGC GAT TG	Morii et al., 201538
ITSsq4	ATG CTT AAA TTC AGC GGG TA	Morii et al., 201538
LSU-2	GGG TTG TTT GGG AAT GCA GC	Wade & Mordan, 200068
LSU-3	ACT TTC CCT CAC GGT ACT TG	Wade & Mordan, 200068
ETS
PCR amplification and sequencing
Satsuma-ETSf	CTC CAG CCC GGC GTW TGG CG	Hoso et al., 201026	98°C 2 min, (98°C 10 sec, 55°C 30 sec, 72°C 1 min) × 35, 72°C 7 min
18Sop	GCT CCC TCT CCG GAA TCG AAC CC	Hoso et al., 201026
Sequencing
Satsuma-ETSr	TTT AAT GAG CCA TTC GCG G	Hoso et al., 201026
References:
66. Folmer, O. et al. DNA primers for amplification of mitochondrial cytochrome c oxidase subunit I from diverse metazoan
invertebrates. Mol. Mar. Biol. Biotechnol. 3, 294–299 (1994).
67. White, T. J., Bruns, T., Lee, S. & Taylor, J. Amplification and direct sequencing of fungal ribosomal RNA genes for phylogenetics (Innis,
M. A., Gelfand, D. H., Shinhinsky, J. J., White, T. J. eds) pp.315–322. In PCR Protocols: A guide to methods and applications.
(Academic Press, Inc., New York, 1990).
68. Wade, C. M. & Mordan, P. B. Evolution within the gastropod molluscs; using the ribosomal RNA gene-cluster as an indicator of
phylogenetic relationships. J. Mollus. Stud. 66, 565–570 (2000).
